# Supplementary material for: Rapid Naloxone Administration Workshop for Health Care Providers at an Academic Medical Center
Source: MedEdPORTAL. 2020 Feb 14;16:10892. doi: 10.15766/mep_2374-8265.10892 (PMC7062540; doi:10.15766/mep_2374-8265.10892)
Supplement: Supplementary file 1 — A. Naloxone Training Workshop PowerPoint.pptx B. Naloxone Trainer's Guide.docx C. Naloxone Training Video.mp4 D. Training Kit.docx E. Pre- and Postintervention Survey.docx [file mep-16-10892-s001.zip]

Archive with 6 entries (6 files):
- _Educational_Summary_Report_10892.pdf
- A. Naloxone Training Workshop PowerPoint.pptx
- B. Naloxone Trainer's Guide.docx
- C. Naloxone Training Video.mp4
- D. Training Kit.docx
- E. Pre- and Postintervention Survey.docx
